# Supplementary material for: MicroRNA expression after ionizing radiation in human endothelial cells
Source: Radiat Oncol. 2010 Mar 26;5:25. doi: 10.1186/1748-717X-5-25 (PMC2859352; doi:10.1186/1748-717X-5-25)
Supplement: Additional file 1 — List of miRNAs on the microarrays. The file contains a list of miRNAs (Reporter ID, miRBase Entry and sequence) which were spotted on the microarrays. [file 1748-717X-5-25-S1.XLS]

## Sheet: Tabelle1
miRNA on Exiqon LNA microarrays
Reporter id	Reporter BioSequence Database Entry [ebi.ac.uk:Database:mirbase]	Reporter Biosequence [Actual Sequence]
hsa-let-7a	MIMAT0000062	ugagguaguagguuguauaguu
hsa-let-7b	MIMAT0000063	ugagguaguagguugugugguu
hsa-let-7c	MIMAT0000064	ugagguaguagguuguaugguu
hsa-let-7d	MIMAT0000065	agagguaguagguugcauagu
hsa-let-7e	MIMAT0000066	ugagguaggagguuguauagu
hsa-let-7f	MIMAT0000067	ugagguaguagauuguauaguu
hsa-let-7g	MIMAT0000414	ugagguaguaguuuguacagu
hsa-let-7i	MIMAT0000415	ugagguaguaguuugugcugu
hsa-mir-1	MIMAT0000416	uggaauguaaagaaguaugua
hsa-mir-100	MIMAT0000098	aacccguagauccgaacuugug
hsa-mir-101	MIMAT0000099	uacaguacugugauaacugaag
hsa-mir-103	MIMAT0000101	agcagcauuguacagggcuauga
hsa-mir-105	MIMAT0000102	ucaaaugcucagacuccugu
hsa-mir-106a	MIMAT0000103	aaaagugcuuacagugcagguagc
hsa-mir-106b	MIMAT0000680	uaaagugcugacagugcagau
hsa-mir-107	MIMAT0000104	agcagcauuguacagggcuauca
hsa-mir-10a	MIMAT0000253	uacccuguagauccgaauuugug
hsa-mir-10b	MIMAT0000254	uacccuguagaaccgaauuugu
hsa-mir-122a	MIMAT0000421	uggagugugacaaugguguuugu
hsa-mir-124a	MIMAT0000422	uuaaggcacgcggugaaugcca
hsa-mir-125a	MIMAT0000443	ucccugagacccuuuaaccugug
hsa-mir-125b	MIMAT0000423	ucccugagacccuaacuuguga
hsa-mir-126	MIMAT0000445	ucguaccgugaguaauaaugc
hsa-mir-126*	MIMAT0000444	cauuauuacuuuugguacgcg
hsa-mir-127	MIMAT0000446	ucggauccgucugagcuuggcu
hsa-mir-128a	MIMAT0000424	ucacagugaaccggucucuuuu
hsa-mir-128b	MIMAT0000676	ucacagugaaccggucucuuuc
hsa-mir-129	MIMAT0000242	cuuuuugcggucugggcuugc
hsa-mir-130a	MIMAT0000425	cagugcaauguuaaaagggcau
hsa-mir-130b	MIMAT0000691	cagugcaaugaugaaagggcau
hsa-mir-132	MIMAT0000426	uaacagucuacagccauggucg
hsa-mir-133a-133b
hsa-mir-133b	MIMAT0000770	uugguccccuucaaccagcua
hsa-mir-134	MIMAT0000447	ugugacugguugaccagaggg
hsa-mir-135a	MIMAT0000428	uauggcuuuuuauuccuauguga
hsa-mir-135b	MIMAT0000758	uauggcuuuucauuccuaugug
hsa-mir-136	MIMAT0000448	acuccauuuguuuugaugaugga
hsa-mir-137	MIMAT0000429	uauugcuuaagaauacgcguag
hsa-mir-138	MIMAT0000430	agcugguguugugaauc
hsa-mir-139	MIMAT0000250	ucuacagugcacgugucu
hsa-mir-140	MIMAT0000431	agugguuuuacccuaugguag
hsa-mir-141	MIMAT0000432	uaacacugucugguaaagaugg
hsa-mir-142-3p	MIMAT0000434	uguaguguuuccuacuuuaugga
hsa-mir-142-5p	MIMAT0000433	cauaaaguagaaagcacuac
hsa-mir-143	MIMAT0000435	ugagaugaagcacuguagcuca
hsa-mir-144	MIMAT0000436	uacaguauagaugauguacuag
hsa-mir-145	MIMAT0000437	guccaguuuucccaggaaucccuu
hsa-mir-146a	MIMAT0000449	ugagaacugaauuccauggguu
hsa-mir-146b	MIMAT0002809	ugagaacugaauuccauaggcu
hsa-mir-147	MIMAT0000251	guguguggaaaugcuucugc
hsa-mir-148a	MIMAT0000243	ucagugcacuacagaacuuugu
hsa-mir-148b	MIMAT0000759	ucagugcaucacagaacuuugu
hsa-mir-149	MIMAT0000450	ucuggcuccgugucuucacucc
hsa-mir-150	MIMAT0000451	ucucccaacccuuguaccagug
hsa-mir-151	MIMAT0000757	acuagacugaagcuccuugagg
hsa-mir-152	MIMAT0000438	ucagugcaugacagaacuuggg
hsa-mir-153	MIMAT0000439	uugcauagucacaaaaguga
hsa-mir-154	MIMAT0000452	uagguuauccguguugccuucg
hsa-mir-154*	MIMAT0000453	aaucauacacgguugaccuauu
hsa-mir-155	MIMAT0000646	uuaaugcuaaucgugauagggg
hsa-mir-15a	MIMAT0000068	uagcagcacauaaugguuugug
hsa-mir-15b	MIMAT0000417	uagcagcacaucaugguuuaca
hsa-mir-16	MIMAT0000069	uagcagcacguaaauauuggcg
hsa-mir-17-3p	MIMAT0000071	acugcagugaaggcacuugu
hsa-mir-17-5p	MIMAT0000070	caaagugcuuacagugcagguagu
hsa-mir-181a	MIMAT0000256	aacauucaacgcugucggugagu
hsa-mir-181b	MIMAT0000257	aacauucauugcugucgguggg
hsa-mir-181c	MIMAT0000258	aacauucaaccugucggugagu
hsa-mir-181d	MIMAT0002821	aacauucauuguugucgguggguu
hsa-mir-182	MIMAT0000259	uuuggcaaugguagaacucaca
hsa-mir-182*	MIMAT0000260	ugguucuagacuugccaacua
hsa-mir-183	MIMAT0000261	uauggcacugguagaauucacug
hsa-mir-184	MIMAT0000454	uggacggagaacugauaagggu
hsa-mir-185	MIMAT0000455	uggagagaaaggcaguuc
hsa-mir-186	MIMAT0000456	caaagaauucuccuuuugggcuu
hsa-mir-187	MIMAT0000262	ucgugucuuguguugcagccg
hsa-mir-188	MIMAT0000457	caucccuugcaugguggagggu
hsa-mir-189	MIMAT0000079	gugccuacugagcugauaucagu
hsa-mir-18a	MIMAT0000072	uaaggugcaucuagugcagaua
hsa-mir-18a*	MIMAT0002891	acugcccuaagugcuccuucu
hsa-mir-18b	MIMAT0001412	uaaggugcaucuagugcaguua
hsa-mir-190	MIMAT0000458	ugauauguuugauauauuaggu
hsa-mir-191	MIMAT0000440	caacggaaucccaaaagcagcu
hsa-mir-191*	MIMAT0001618	gcugcgcuuggauuucgucccc
hsa-mir-192	MIMAT0000222	cugaccuaugaauugacagcc
hsa-mir-193a	MIMAT0000459	aacuggccuacaaagucccag
hsa-mir-193b	MIMAT0002819	aacuggcccucaaagucccgcuuu
hsa-mir-194	MIMAT0000460	uguaacagcaacuccaugugga
hsa-mir-195	MIMAT0000461	uagcagcacagaaauauuggc
hsa-mir-196a	MIMAT0000226	uagguaguuucauguuguugg
hsa-mir-196b	MIMAT0001080	uagguaguuuccuguuguugg
hsa-mir-197	MIMAT0000227	uucaccaccuucuccacccagc
hsa-mir-198	MIMAT0000228	gguccagaggggagauagg
hsa-mir-199a	MIMAT0000231	cccaguguucagacuaccuguuc
hsa-mir-199a*	MIMAT0000232	uacaguagucugcacauugguu
hsa-mir-199b	MIMAT0000263	cccaguguuuagacuaucuguuc
hsa-mir-19a	MIMAT0000073	ugugcaaaucuaugcaaaacuga
hsa-mir-19b	MIMAT0000074	ugugcaaauccaugcaaaacuga
hsa-mir-200a	MIMAT0000682	uaacacugucugguaacgaugu
hsa-mir-200a*	MIMAT0001620	caucuuaccggacagugcugga
hsa-mir-200b	MIMAT0000318	uaauacugccugguaaugaugac
hsa-mir-200c	MIMAT0000617	uaauacugccggguaaugaugg
hsa-mir-202	MIMAT0002811	agagguauagggcaugggaaaa
hsa-mir-202*	MIMAT0002810	uuuccuaugcauauacuucuuu
hsa-mir-203	MIMAT0000264	gugaaauguuuaggaccacuag
hsa-mir-204	MIMAT0000265	uucccuuugucauccuaugccu
hsa-mir-205	MIMAT0000266	uccuucauuccaccggagucug
hsa-mir-206	MIMAT0000462	uggaauguaaggaagugugugg
hsa-mir-208	MIMAT0000241	auaagacgagcaaaaagcuugu
hsa-mir-20a	MIMAT0000075	uaaagugcuuauagugcagguag
hsa-mir-20b	MIMAT0001413	caaagugcucauagugcagguag
hsa-mir-21	MIMAT0000076	uagcuuaucagacugauguuga
hsa-mir-210	MIMAT0000267	cugugcgugugacagcggcuga
hsa-mir-211	MIMAT0000268	uucccuuugucauccuucgccu
hsa-mir-212	MIMAT0000269	uaacagucuccagucacggcc
hsa-mir-213	MIMAT0000270	accaucgaccguugauuguacc
hsa-mir-214	MIMAT0000271	acagcaggcacagacaggcag
hsa-mir-215	MIMAT0000272	augaccuaugaauugacagac
hsa-mir-216	MIMAT0000273	uaaucucagcuggcaacugug
hsa-mir-217	MIMAT0000274	uacugcaucaggaacugauuggau
hsa-mir-218	MIMAT0000275	uugugcuugaucuaaccaugu
hsa-mir-219	MIMAT0000276	ugauuguccaaacgcaauucu
hsa-mir-22	MIMAT0000077	aagcugccaguugaagaacugu
hsa-mir-220	MIMAT0000277	ccacaccguaucugacacuuu
hsa-mir-221	MIMAT0000278	agcuacauugucugcuggguuuc
hsa-mir-222	MIMAT0000279	agcuacaucuggcuacugggucuc
hsa-mir-223	MIMAT0000280	ugucaguuugucaaauacccc
hsa-mir-224	MIMAT0000281	caagucacuagugguuccguuua
hsa-mir-23a	MIMAT0000078	aucacauugccagggauuucc
hsa-mir-23b	MIMAT0000418	aucacauugccagggauuacc
hsa-mir-24	MIMAT0000080	uggcucaguucagcaggaacag
hsa-mir-25	MIMAT0000081	cauugcacuugucucggucuga
hsa-mir-26a	MIMAT0000082	uucaaguaauccaggauaggc
hsa-mir-26b	MIMAT0000083	uucaaguaauucaggauagguu
hsa-mir-27a	MIMAT0000084	uucacaguggcuaaguuccgc
hsa-mir-27b	MIMAT0000419	uucacaguggcuaaguucugc
hsa-mir-28	MIMAT0000085	aaggagcucacagucuauugag
hsa-mir-296	MIMAT0000690	agggcccccccucaauccugu
hsa-mir-299-3p	MIMAT0000687	uaugugggaugguaaaccgcuu
hsa-mir-299-5p	MIMAT0002890	ugguuuaccgucccacauacau
hsa-mir-29a	MIMAT0000086	uagcaccaucugaaaucgguu
hsa-mir-29b	MIMAT0000100	uagcaccauuugaaaucaguguu
hsa-mir-29c	MIMAT0000681	uagcaccauuugaaaucggu
hsa-mir-301	MIMAT0000688	cagugcaauaguauugucaaagc
hsa-mir-302a	MIMAT0000684	uaagugcuuccauguuuugguga
hsa-mir-302a*	MIMAT0000683	uaaacguggauguacuugcuuu
hsa-mir-302b	MIMAT0000715	uaagugcuuccauguuuuaguag
hsa-mir-302b*	MIMAT0000714	acuuuaacauggaagugcuuucu
hsa-mir-302c	MIMAT0000717	uaagugcuuccauguuucagugg
hsa-mir-302c*	MIMAT0000716	uuuaacauggggguaccugcug
hsa-mir-302d	MIMAT0000718	uaagugcuuccauguuugagugu
hsa-mir-30a-3p	MIMAT0000088	cuuucagucggauguuugcagc
hsa-mir-30a-5p	MIMAT0000087	uguaaacauccucgacuggaag
hsa-mir-30b	MIMAT0000420	uguaaacauccuacacucagcu
hsa-mir-30c	MIMAT0000244	uguaaacauccuacacucucagc
hsa-mir-30d	MIMAT0000245	uguaaacauccccgacuggaag
hsa-mir-30e-3p	MIMAT0000693	cuuucagucggauguuuacagc
hsa-mir-30e-5p	MIMAT0000692	uguaaacauccuugacugga
hsa-mir-31	MIMAT0000089	ggcaagaugcuggcauagcug
hsa-mir-32	MIMAT0000090	uauugcacauuacuaaguugc
hsa-mir-320	MIMAT0000510	aaaagcuggguugagagggcgaa
hsa-mir-323	MIMAT0000755	gcacauuacacggucgaccucu
hsa-mir-324-3p	MIMAT0000762	ccacugccccaggugcugcugg
hsa-mir-324-5p	MIMAT0000761	cgcauccccuagggcauuggugu
hsa-mir-325	MIMAT0000771	ccuaguagguguccaguaagugu
hsa-mir-326	MIMAT0000756	ccucugggcccuuccuccag
hsa-mir-328	MIMAT0000752	cuggcccucucugcccuuccgu
hsa-mir-329	MIMAT0001629	aacacaccugguuaaccucuuu
hsa-mir-33	MIMAT0000091	gugcauuguaguugcauug
hsa-mir-330	MIMAT0000751	gcaaagcacacggccugcagaga
hsa-mir-331	MIMAT0000760	gccccugggccuauccuagaa
hsa-mir-335	MIMAT0000765	ucaagagcaauaacgaaaaaugu
hsa-mir-337	MIMAT0000754	uccagcuccuauaugaugccuuu
hsa-mir-338	MIMAT0000763	uccagcaucagugauuuuguuga
hsa-mir-339	MIMAT0000764	ucccuguccuccaggagcuca
hsa-mir-340	MIMAT0000750	uccgucucaguuacuuuauagcc
hsa-mir-342	MIMAT0000753	ucucacacagaaaucgcacccguc
hsa-mir-345	MIMAT0000772	ugcugacuccuaguccagggc
hsa-mir-346	MIMAT0000773	ugucugcccgcaugccugccucu
hsa-mir-34a	MIMAT0000255	uggcagugucuuagcugguuguu
hsa-mir-34b	MIMAT0000685	uaggcagugucauuagcugauug
hsa-mir-34c	MIMAT0000686	aggcaguguaguuagcugauugc
hsa-mir-361	MIMAT0000703	uuaucagaaucuccagggguac
hsa-mir-362	MIMAT0000705	aauccuuggaaccuaggugugagu
hsa-mir-363	MIMAT0000707	aauugcacgguauccaucugua
hsa-mir-365	MIMAT0000710	uaaugccccuaaaaauccuuau
hsa-mir-367	MIMAT0000719	aauugcacuuuagcaaugguga
hsa-mir-368	MIMAT0000720	acauagaggaaauuccacguuu
hsa-mir-369-3p	MIMAT0000721	aauaauacaugguugaucuuu
hsa-mir-369-5p	MIMAT0001621	agaucgaccguguuauauucgc
hsa-mir-370	MIMAT0000722	gccugcugggguggaaccugg
hsa-mir-371	MIMAT0000723	gugccgccaucuuuugagugu
hsa-mir-372	MIMAT0000724	aaagugcugcgacauuugagcgu
hsa-mir-373	MIMAT0000726	gaagugcuucgauuuuggggugu
hsa-mir-373*	MIMAT0000725	acucaaaaugggggcgcuuucc
hsa-mir-374	MIMAT0000727	uuauaauacaaccugauaagug
hsa-mir-375	MIMAT0000728	uuuguucguucggcucgcguga
hsa-mir-376a	MIMAT0000729	aucauagaggaaaauccacgu
hsa-mir-376b	MIMAT0002172	aucauagaggaaaauccauguu
hsa-mir-377	MIMAT0000730	aucacacaaaggcaacuuuugu
hsa-mir-378	MIMAT0000731	cuccugacuccagguccugugu
hsa-mir-379	MIMAT0000733	ugguagacuauggaacgua
hsa-mir-380-3p	MIMAT0000735	uauguaauaugguccacaucuu
hsa-mir-380-5p	MIMAT0000734	ugguugaccauagaacaugcgc
hsa-mir-381	MIMAT0000736	uauacaagggcaagcucucugu
hsa-mir-382	MIMAT0000737	gaaguuguucgugguggauucg
hsa-mir-383	MIMAT0000738	agaucagaaggugauuguggcu
hsa-mir-384	MIMAT0001075	auuccuagaaauuguucaua
hsa-mir-409-3p	MIMAT0001639	cgaauguugcucggugaaccccu
hsa-mir-409-5p	MIMAT0001638	agguuacccgagcaacuuugca
hsa-mir-410	MIMAT0002171	aauauaacacagauggccugu
hsa-mir-412	MIMAT0002170	acuucaccugguccacuagccgu
hsa-mir-422a	MIMAT0001339	cuggacuuagggucagaaggcc
hsa-mir-422b	MIMAT0000732	cuggacuuggagucagaaggcc
hsa-mir-423	MIMAT0001340	agcucggucugaggccccucag
hsa-mir-424	MIMAT0001341	cagcagcaauucauguuuugaa
hsa-mir-425	MIMAT0001343	aucgggaaugucguguccgcc
hsa-mir-429	MIMAT0001536	uaauacugucugguaaaaccgu
hsa-mir-431	MIMAT0001625	ugucuugcaggccgucaugca
hsa-mir-432	MIMAT0002814	ucuuggaguaggucauugggugg
hsa-mir-432*	MIMAT0002815	cuggauggcuccuccaugucu
hsa-mir-433	MIMAT0001627	aucaugaugggcuccucggugu
hsa-mir-448	MIMAT0001532	uugcauauguaggaugucccau
hsa-mir-449	MIMAT0001541	uggcaguguauuguuagcuggu
hsa-mir-450	MIMAT0001545	uuuuugcgauguguuccuaaua
hsa-mir-451	MIMAT0001631	aaaccguuaccauuacugaguuu
hsa-mir-452	MIMAT0001635	uguuugcagaggaaacugagac
hsa-mir-452*	MIMAT0001636	ucagucucaucugcaaagaag
hsa-mir-453	MIMAT0001630	gagguuguccguggugaguucg
hsa-mir-455	MIMAT0003150	uaugugccuuuggacuacaucg
hsa-mir-483	MIMAT0002173	ucacuccucuccucccgucuucu
hsa-mir-484	MIMAT0002174	ucaggcucaguccccucccgau
hsa-mir-485-3p	MIMAT0002176	gucauacacggcucuccucucu
hsa-mir-485-5p	MIMAT0002175	agaggcuggccgugaugaauuc
hsa-mir-486	MIMAT0002177	uccuguacugagcugccccgag
hsa-mir-487	MIMAT0002178	aaucauacagggacauccaguu
hsa-mir-488	MIMAT0002804	cccagauaauggcacucucaa
hsa-mir-489	MIMAT0002805	agugacaucacauauacggcagc
hsa-mir-490	MIMAT0002806	caaccuggaggacuccaugcug
hsa-mir-491	MIMAT0002807	aguggggaacccuuccaugagga
hsa-mir-492	MIMAT0002812	aggaccugcgggacaagauucuu
hsa-mir-493	MIMAT0002813	uuguacaugguaggcuuucauu
hsa-mir-494	MIMAT0002816	ugaaacauacacgggaaaccucuu
hsa-mir-495	MIMAT0002817	aaacaaacauggugcacuucuuu
hsa-mir-496	MIMAT0002818	auuacauggccaaucuc
hsa-mir-497	MIMAT0002820	cagcagcacacugugguuugu
hsa-mir-498	MIMAT0002824	uuucaagccagggggcguuuuuc
hsa-mir-499	MIMAT0002870	uuaagacuugcagugauguuuaa
hsa-mir-500	MIMAT0002871	augcaccugggcaaggauucug
hsa-mir-501	MIMAT0002872	aauccuuugucccugggugaga
hsa-mir-502	MIMAT0002873	auccuugcuaucugggugcua
hsa-mir-503	MIMAT0002874	uagcagcgggaacaguucugcag
hsa-mir-504	MIMAT0002875	agacccuggucugcacucuau
hsa-mir-505	MIMAT0002876	gucaacacuugcugguuuccuc
hsa-mir-506	MIMAT0002878	uaaggcacccuucugaguaga
hsa-mir-507	MIMAT0002879	uuuugcaccuuuuggagugaa
hsa-mir-508	MIMAT0002880	ugauuguagccuuuuggaguaga
hsa-mir-509	MIMAT0002881	ugauugguacgucuguggguaga
hsa-mir-510	MIMAT0002882	uacucaggagaguggcaaucaca
hsa-mir-511	MIMAT0002808	gugucuuuugcucugcaguca
hsa-mir-512-3p	MIMAT0002823	aagugcugucauagcugagguc
hsa-mir-512-5p	MIMAT0002822	cacucagccuugagggcacuuuc
hsa-mir-513	MIMAT0002877	uucacagggaggugucauuuau
hsa-mir-514	MIMAT0002883	auugacacuucugugaguag
hsa-mir-515-3p	MIMAT0002827	gagugccuucuuuuggagcgu
hsa-mir-515-5p	MIMAT0002826	uucuccaaaagaaagcacuuucug
hsa-mir-516-3p	MIMAT0002860	ugcuuccuuucagagggu
hsa-mir-516-5p	MIMAT0002859	caucuggagguaagaagcacuuu
hsa-mir-517*	MIMAT0002851	ccucuagauggaagcacugucu
hsa-mir-517a	MIMAT0002852	aucgugcaucccuuuagaguguu
hsa-mir-517b	MIMAT0002857	ucgugcaucccuuuagaguguu
hsa-mir-517c	MIMAT0002866	aucgugcauccuuuuagagugu
hsa-mir-518a	MIMAT0002863	aaagcgcuucccuuugcugga
hsa-mir-518b	MIMAT0002844	caaagcgcuccccuuuagaggu
hsa-mir-518c	MIMAT0002848	caaagcgcuucucuuuagagug
hsa-mir-518c*	MIMAT0002847	ucucuggagggaagcacuuucug
hsa-mir-518d	MIMAT0002864	caaagcgcuucccuuuggagc
hsa-mir-518e	MIMAT0002861	aaagcgcuucccuucagagugu
hsa-mir-518f	MIMAT0002842	aaagcgcuucucuuuagagga
hsa-mir-518f*	MIMAT0002841	cucuagagggaagcacuuucuc
hsa-mir-519a	MIMAT0002869	aaagugcauccuuuuagaguguuac
hsa-mir-519b	MIMAT0002837	aaagugcauccuuuuagagguuu
hsa-mir-519c	MIMAT0002832	aaagugcaucuuuuuagaggau
hsa-mir-519d	MIMAT0002853	caaagugccucccuuuagagugu
hsa-mir-519e	MIMAT0002829	aaagugccuccuuuuagagugu
hsa-mir-519e*	MIMAT0002828	uucuccaaaagggagcacuuuc
hsa-mir-520a	MIMAT0002834	aaagugcuucccuuuggacugu
hsa-mir-520a*	MIMAT0002833	cuccagagggaaguacuuucu
hsa-mir-520b	MIMAT0002843	aaagugcuuccuuuuagaggg
hsa-mir-520d	MIMAT0002856	aaagugcuucucuuugguggguu
hsa-mir-520d*	MIMAT0002855	ucuacaaagggaagcccuuucug
hsa-mir-520e	MIMAT0002825	aaagugcuuccuuuuugaggg
hsa-mir-520f	MIMAT0002830	aagugcuuccuuuuagaggguu
hsa-mir-520g	MIMAT0002858	acaaagugcuucccuuuagagugu
hsa-mir-520h	MIMAT0002867	acaaagugcuucccuuuagagu
hsa-mir-521	MIMAT0002854	aacgcacuucccuuuagagugu
hsa-mir-522	MIMAT0002868	aaaaugguucccuuuagaguguu
hsa-mir-523	MIMAT0002840	aacgcgcuucccuauagaggg
hsa-mir-524*	MIMAT0002849	cuacaaagggaagcacuuucuc
hsa-mir-525	MIMAT0002838	cuccagagggaugcacuuucu
hsa-mir-524	MIMAT0002849	cuacaaagggaagcacuuucuc
hsa-mir-526b	MIMAT0002835	cucuugagggaagcacuuucuguu
hsa-mir-526b*	MIMAT0002836	aaagugcuuccuuuuagaggc
hsa-mir-526c	MIMAT0002831	cucuagagggaagcgcuuucuguu
hsa-mir-527	MIMAT0002862	cugcaaagggaagcccuuuc
hsa-mir-7	MIMAT0000252	uggaagacuagugauuuuguug
hsa-mir-9	MIMAT0000441	ucuuugguuaucuagcuguauga
hsa-mir-9*	MIMAT0000442	uaaagcuagauaaccgaaagu
hsa-mir-92	MIMAT0000092	uauugcacuugucccggccug
hsa-mir-93	MIMAT0000093	aaagugcuguucgugcagguag
hsa-mir-95	MIMAT0000094	uucaacggguauuuauugagca
hsa-mir-96	MIMAT0000095	uuuggcacuagcacauuuuugc
hsa-mir-98	MIMAT0000096	ugagguaguaaguuguauuguu
hsa-mir-99a	MIMAT0000097	aacccguagauccgaucuugug
hsa-mir-99b	MIMAT0000689	cacccguagaaccgaccuugcg
mmu-let-7d*	MIMAT0000384	cuauacgaccugcugccuuucu
mmu-mir-129-3p	MIMAT0000544	aagcccuuaccccaaaaagcau
mmu-mir-140*	MIMAT0000152	uaccacaggguagaaccacgga
mmu-mir-201	MIMAT0000234	uacucaguaaggcauuguucu
mmu-mir-207	MIMAT0000240	gcuucuccuggcucuccucccuc
mmu-mir-291-3p	MIMAT0000368	aaagugcuuccacuuugugugcc
mmu-mir-291-5p	MIMAT0000367	caucaaaguggaggcccucucu
mmu-mir-292-5p	MIMAT0000369	acucaaacugggggcucuuuug
mmu-mir-293	MIMAT0000371	agugccgcagaguuuguagugu
mmu-mir-297	MIMAT0000375	auguaugugugcaugugcaug
mmu-mir-298	MIMAT0000376	ggcagaggagggcuguucuucc
mmu-mir-322	MIMAT0000549	aaacaugaagcgcugcaaca
mmu-mir-341	MIMAT0000588	ucgaucggucggucggucagu
mmu-mir-344	MIMAT0000593	ugaucuagccaaagccugacugu
mmu-mir-346	MIMAT0000597	ugucugcccgagugccugccucu
mmu-mir-350	MIMAT0000605	uucacaaagcccauacacuuuca
mmu-mir-351	MIMAT0000609	ucccugaggagcccuuugagccug
mmu-mir-411	MIMAT0001093	aacacgguccacuaacccucagu
mmu-mir-433-5p	MIMAT0001419	uacggugagccugucauuauuc
mmu-mir-434-3p	MIMAT0001422	uuugaaccaucacucgacucc
mmu-mir-434-5p	MIMAT0001421	agcucgacucaugguuugaacc
mmu-mir-463	MIMAT0002104	uaccuaauuuguuguccauca
mmu-mir-464	MIMAT0002105	uaccaaguuuauucugugagaua
mmu-mir-465	MIMAT0002106	uauuuagaauggcacugauguga
mmu-mir-466	MIMAT0002107	auacauacacgcacacauaagac
mmu-mir-467	MIMAT0002108	auauacauacacacaccuacac
mmu-mir-468	MIMAT0002109	uaugacugaugugcgugugucug
mmu-mir-469	MIMAT0002110	ugccucuuucauugaucuuggugucc
mmu-mir-470	MIMAT0002111	uucuuggacuggcacugguga
mmu-mir-471	MIMAT0002112	uacguaguauagugcuuuucaca
mmu-mir-483	MIMAT0003120	ucacuccuccccucccgucuugu
rno-mir-140*	MIMAT0000574	uaccacaggguagaaccacggaca
rno-mir-20*	MIMAT0000603	acugcauuacgagcacuuaca
rno-mir-297	MIMAT0000899	auguaugugugcauguaugcaug
rno-mir-327	MIMAT0000561	ccuugaggggcaugagggu
rno-mir-333	MIMAT0000572	guggugugcuaguuacuuuu
rno-mir-336	MIMAT0000576	ucacccuuccauaucuagucu
rno-mir-343	MIMAT0000591	ucucccuccgugugcccaga
rno-mir-344	MIMAT0000592	ugaucuagccaaagccugaccgu
rno-mir-346	MIMAT0000596	ugucugccugagugccugccucu
rno-mir-347	MIMAT0000598	ugucccucugggucgccca
rno-mir-349	MIMAT0000599	cagcccugcugucuuaaccucu
rno-mir-350	MIMAT0000604	uucacaaagcccauacacuuucac
rno-mir-421	MIMAT0001320	ggccucauuaaauguuuguug
rno-mir-7*	MIMAT0000607	caacaaaucacagucugccaua
u6 snRNA
